# Supplementary material for: Salmonella Serotyping; Comparison of the Traditional Method to a Microarray-Based Method and an in silico Platform Using Whole Genome Sequencing Data
Source: Front Microbiol. 2019 Nov 11;10:2554. doi: 10.3389/fmicb.2019.02554 (PMC6859910; doi:10.3389/fmicb.2019.02554)
Supplement: Supplementary file 1 [file Table_1.xlsx]

## Sheet: Results suppl_doc
Suplementary Table S1: All results
					SeqSero 1		SeqSero 2
Strain number	SSR number	Traditional phenotypic method	Antigenic formula	CTS Serotype/Genovar code	SeqSero 1 Raw reads	SeqSero 1 Assembly	SeqSero 2 Raw reads allele	SeqSero 2 Raw reads kmer	SeqSero 2 Assembly kmer
PIR02239	SRR9124985	Tennessee	6 ,7,14:z29:[1,2,7]	Tennessee (2108)	II 6,7:z29:[z42] or Tennessee*	II 6,7:z29:[z42] or Tennessee*	Tennessee	Tennessee	Tennessee
PIR02240	SRR9124984	Muenchen	6,8:d:1,2:[z67]	Muenchen (11814)	Virginia or Muenchen*	Virginia or Muenchen*	Muenchen	Muenchen	Muenchen
PIR02241	SRR9124983	Goldcoast	6,8:r:l,w	Goldcoast (10292)	Goldcoast or Brikama*	Goldcoast or Brikama*	Goldcoast or Brikama*	Goldcoast or Brikama*	Goldcoast or Brikama*
PIR02242	SRR9124982	Adelaide	35:f,g:–:[z27]	Genovar code 7213	Adelaide	Adelaide	Adelaide	Adelaide	Adelaide
PIR02243	SRR9124989	Tennessee	6 ,7,14:z29:[1,2,7]	Tennessee (2108)	II 6,7:z29:[z42] or Tennessee*	II 6,7:z29:[z42] or Tennessee*	Tennessee	Tennessee	Tennessee
PIR02244	SRR9124988	Montevideo	6,7,14:g,m,[p],s:[1,2,7]	Montevideo (6702)	Montevideo	Montevideo	Montevideo	Montevideo	Montevideo
PIR02245	SRR9124987	Urbana	30:b:e,n,x	Urbana (14881.BDE)	Urbana	Urbana	Urbana	Urbana	Urbana
PIR02246	SRR9124986	Poona	1,13,22:z:1,6:[z44],[z59]	Poona (14893)	Farmsen or Poona*	Farmsen or Poona*	Poona*	Poona*	Poona*
PIR02247	SRR9124981	Kiambu	1,4,12:z:1,5	Kiambu (15533_)	Kiambu or II [1],4,12,27:z:1,5*	Kiambu or II [1],4,12,27:z:1,5*	Kiambu	Kiambu	Kiambu
PIR02248	SRR9124980	Muenchen	6,8:d:1,2:[z67]	Muenchen (11814.F)	Virginia or Muenchen*	Virginia or Muenchen*	Muenchen	Muenchen	Muenchen
PIR02249	SRR9125003	Infantis	6,7,14:r:1,5:[R1…],[z37],[z45],[z49]	Infantis (9381)	Infantis	Infantis	Infantis	Infantis	Infantis
PIR02250	SRR9125002	Goldcoast	6,8:r:l,w	Goldcoast (10292)	Goldcoast or Brikama*	Goldcoast or Brikama*	Goldcoast or Brikama*	Goldcoast or Brikama*	Goldcoast or Brikama*
PIR02251	SRR9125005	Yoruba	16:c:l,w	Yoruba (14615)	Yoruba	Yoruba	Yoruba	Yoruba	Yoruba
PIR02252	SRR9125004	Saintpaul	1,4,[5],12:e,h:1,2	Saintpaul (14622)	Saintpaul	Saintpaul	Saintpaul	Saintpaul	Saintpaul
PIR02253	SRR9125007	Jangwani	17:a:1,5	Jangwani (14901)	Jangwani	Jangwani	Jangwani	Jangwani	Jangwani
PIR02254	SRR9125006	Typhimurium	1,4,[5],12:i:1,2	Typhimurium (10909.H)	Typhimurium	Typhimurium	Typhimurium	Typhimurium	Typhimurium
PIR02255	SRR9125009	Adelaide	35:f,g:–:[z27]	Adelaide (7721)	Adelaide	Adelaide	Adelaide	Adelaide	Adelaide
PIR02256	SRR9125008	Oranienburg	6,7,14:m,t:[z57]	Oranienburg (4653)	Oranienburg or II 6,7:m,t:-*	Oranienburg or II 6,7:m,t:-*	Oranienburg	Oranienburg	Oranienburg
PIR02257	SRR9125001	Molade	8,20:z10:z6	Molade (10275)	Molade or Wippra*	Molade or Wippra*	Molade or Wippra*	Molade or Wippra*	Molade or Wippra*
PIR02258	SRR9125000	Ohio	6,7,14:b:l,w:[z59]	Ohio (15565.CDH)	Ohio	Ohio	Ohio	Ohio	Ohio
PIR02259	SRR9124976	Braenderup	6 ,7,14:e,h:e,n,z15	Braenderup (9610)	Braenderup	Braenderup	Braenderup	Braenderup	Braenderup
PIR02260	SRR9124977	Putten	13,23:d:l,w	Putten (9261)	Putten	Putten	Putten	Putten	Putten
PIR02261	SRR9124978	Ouakam	9,46:z29:–:[z45]	Ouakam (6564)	N/A	Ouakam	N/A	N/A	N/A
PIR02262	SRR9124979	Arechavaleta	4,[5],12:a:1,7	Arechavaleta or Kisangani (12924)	Arechavaleta	Arechavaleta	Arechavaleta	Arechavaleta	Arechavaleta
PIR02263	SRR9124972	Ruiru	21:y:e,n,x	Ruiru (12844)	Ruiru	N/A	Ruiru	Ruiru	Ruiru
PIR02264	SRR9124973	Albany	8,20:z4,z24:–:[z45]	Albany (5690)	Albany or Duesseldorf*	Albany or Duesseldorf*	Albany or Duesseldorf*	Albany or Duesseldorf*	Albany or Duesseldorf*
PIR02265	SRR9124974	Liverpool	1,3,19:d:e,n,z15	Liverpool (11906)	Liverpool	Liverpool	Liverpool	Liverpool	Liverpool
PIR02266	SRR9124975	Mbandaka	6,7,14:z10:e,n,z15:[z37],[z45]	Mbandaka (11813.CE)	Mbandaka	Mbandaka	Mbandaka	Mbandaka	Mbandaka
PIR02267	SRR9124970	Oranienburg	6,7,14:m,t:[z57]	Oranienburg (2152)	Oranienburg or II 6,7:m,t:-*	Oranienburg or II 6,7:m,t:-*	Oranienburg	Oranienburg	Oranienburg
PIR02268	SRR9124971	Poona	1,13,22:z:1,6:[z44],[z59]	Brandenburg (14959.E)	Farmsen or Poona*	Farmsen or Poona*	Poona*	Poona*	Poona*
PIR02269	SRR9124963	Dublin	1,9,12[Vi]:g,p:–	Dublin (probability 99.92%) (2488)	Dublin	Dublin	Dublin	Dublin	Dublin
PIR02270	SRR9124962	Montevideo	6,7,14:g,m,[p],s:[1,2,7]	Montevideo (6690)	Montevideo	Montevideo	Montevideo	Montevideo	Montevideo
PIR02271	SRR9124961	Indiana	1,4,12:z:1,7	Indiana (10251)	Indiana or II 4,12:z:1,7*	Indiana or II 4,12:z:1,7*	Indiana	Indiana	Indiana
PIR02272	SRR9124960	Yoruba	16:c:l,w	Yoruba (14615)	Yoruba	Yoruba	Yoruba	Yoruba	Yoruba
PIR02273	SRR9124967	Kentucky	8,20:i:z6	Kentucky (10299_)	Kentucky	Kentucky	Kentucky	Kentucky	Kentucky
PIR02274	SRR9124966	Newport	6,8,20:e,h:1,2:[z67], [z78]	Newport (12491)	Newport*	Newport*	Newport*	Newport*	Newport*
PIR02275	SRR9124965	Senftenberg	1,3,19:g ,[s],t:–:[z27],[z34],[z37],[z43],[z45], [z46],[z82]	Senftenberg (2092)	Senftenberg or Dessau*	Senftenberg or Dessau*	Senftenberg or Dessau*	Senftenberg or Dessau*	Senftenberg or Dessau*
PIR02276	SRR9124964	Braenderup	6 ,7,14:e,h:e,n,z15	Braenderup (9610.BDFH)	Braenderup	Braenderup	Braenderup	Braenderup	Braenderup
PIR02277	SRR9124969	Oranienburg	6,7,14:m,t:[z57]	Oranienburg (2152)	Oranienburg or II 6,7:m,t:-*	Oranienburg or II 6,7:m,t:-*	Oranienburg	Oranienburg	Oranienburg
PIR02278	SRR9124968	Tennessee	6 ,7,14:z29:[1,2,7]	Tennessee (2108)	II 6,7:z29:[z42] or Tennessee*	II 6,7:z29:[z42] or Tennessee*	Tennessee	Tennessee	Tennessee
PIR02279	SRR9124956	Thompson	6,7,14:k:1,5:[R1…]	Thompson (14415.F)	Thompson	Thompson	Thompson	Thompson	Thompson
PIR02280	SRR9124957	Newport	6,8,20:e,h:1,2:[z67], [z78]	Newport (12367)	Newport*	Newport*	Newport*	Newport*	Newport*
PIR02281	SRR9124954	Indiana	1,4,12:z:1,7	Indiana (10251)	Indiana or II 4,12:z:1,7*	Indiana or II 4,12:z:1,7*	Indiana	Indiana	Indiana
PIR02282	SRR9124955	Yoruba	16:c:l,w	Yoruba (14615)	Yoruba	Yoruba	Yoruba	Yoruba	Yoruba
PIR02283	SRR9124952	Albany	8,20:z4,z24:–:[z45]	Albany (5690)	Albany or Duesseldorf*	Albany or Duesseldorf*	Albany or Duesseldorf*	Albany or Duesseldorf*	Albany or Duesseldorf*
PIR02284	SRR9124953	Bracknell	13,23:b:1,6	Bracknell or Oudwijk (14955)	Oudwijk or Bracknell*	Oudwijk or Bracknell*	Bracknell*	Bracknell*	Bracknell*
PIR02285	SRR9124950	Senftenberg	1,3,19:g ,[s],t:–:[z27],[z34],[z37],[z43],[z45], [z46],[z82]	Senftenberg (2092)	Senftenberg or Dessau*	Senftenberg or Dessau*	Senftenberg or Dessau*	Senftenberg or Dessau*	Senftenberg or Dessau*
PIR02286	SRR9124951	Give	3,{10}{15}{15,34}:l,v:1,7:[d],[z77]	Give (14887)	Give	Give	Give	Give	Give
PIR02287	SRR9124958	Mbandaka	6,7,14:z10:e,n,z15:[z37],[z45]	Mbandaka (11813.CE)	Mbandaka	N/A	Mbandaka	Mbandaka	Mbandaka
PIR02288	SRR9124959	Heidelberg	1 ,4,[5],12:r:1,2	Heidelberg (15835)	Heidelberg	Heidelberg	Heidelberg	Heidelberg	Heidelberg
PIR02289	SRR9125045	Dublin	1,9,12[Vi]:g,p:–	Dublin (probability 99.92%) (2488)	Dublin	Dublin	Dublin	Dublin	Dublin
PIR02290	SRR9125044	Enteritidis	1,9,12:g,m:–	Enteritidis (2994.DG)	Enteritidis	Enteritidis	Enteritidis	Enteritidis	Enteritidis
PIR02291	SRR9125047	Enteritidis	1,9,12:g,m:–	Enteritidis (2994.DG)	Enteritidis	Enteritidis	Enteritidis	Enteritidis	Enteritidis
PIR02292	SRR9125046	Hadar	6,8:z10:e,n,x	Hadar (probability 99.96%) (16037.BF)	Hadar or Istanbul*	Hadar or Istanbul*	Hadar	Hadar	Hadar
PIR02293	SRR9125041	Virchow	6,7,14:r:1,2	Virchow (14885.DF)	Virchow	Virchow	Virchow	Virchow	Virchow
PIR02294	SRR9125040	Thompson	6,7,14:k:1,5:[R1…]	Thompson (14415.F)	Thompson	Ahuza	Thompson	Thompson	Thompson
PIR02295	SRR9125043	Lagos	1,4,[5],12:i:1,5	Lagos (10265)	Tsevie	Lagos	Lagos	Lagos	Lagos
PIR02296	SRR9125042	Indiana	1,4,12:z:1,7	Indiana (10251)	Indiana or II 4,12:z:1,7*	Indiana or II 4,12:z:1,7*	Indiana	Indiana	Indiana
PIR02297	SRR9125049	Bracknell	13,23:b:1,6	Bracknell or Oudwijk (14955)	Oudwijk or Bracknell*	Oudwijk or Bracknell*	Bracknell*	Bracknell*	Bracknell*
PIR02298	SRR9125048	Liverpool	1,3,19:d:e,n,z15	Liverpool (11906)	Liverpool	Liverpool	Liverpool	Liverpool	Liverpool
PIR02299	SRR9125032	Molade	8,20:z10:z6	Molade (10275)	Molade or Wippra*	Molade or Wippra*	Molade or Wippra*	Molade or Wippra*	Molade or Wippra*
PIR02300	SRR9125033	Give	3,{10}{15}{15,34}:l,v:1,7:[d],[z77]	Give (14887)	Give	Give	Give	Give	Give
PIR02301	SRR9125034	1,4,[5],12:i:-	1,4,[5],12:i:-	1, 4, [5], 12:i:- (2717)	potential monophasic variant of Typhimurium	potential monophasic variant of Typhimurium	potential monophasic variant of Typhimurium	potential monophasic variant of Typhimurium	potential monophasic variant of Typhimurium
PIR02302	SRR9125035	Infantis	6,7,14:r:1,5:[R1…],[z37],[z45],[z49]	Infantis (9381)	Infantis	Infantis	Infantis	Infantis	Infantis
PIR02303	SRR9125036	Choleraesuis	6 ,7:c:1,5	Choleraesuis (13545.DEG)	Paratyphi C or Choleraesuis or Typhisuis*	Hissar	Paratyphi C or Choleraesuis or Typhisuis*	Paratyphi C or Choleraesuis or Typhisuis*	Paratyphi C or Choleraesuis or Typhisuis*
PIR02304	SRR9125037	Saintpaul	1,4,[5],12:e,h:1,2	Saintpaul (14622)	Saintpaul	Saintpaul	Saintpaul	Saintpaul	Saintpaul
PIR02305	SRR9125038	Braenderup	6 ,7,14:e,h:e,n,z15	Braenderup (9610)	Braenderup	Braenderup	Braenderup	Braenderup	Braenderup
PIR02306	SRR9125039	Abaetetuba	11:k:1,5	Abaetetuba (12860.EH)	Abaetetuba	Abaetetuba	Abaetetuba	Abaetetuba	Abaetetuba
PIR02307	SRR9125030	Kentucky	8,20:i:z6	Kentucky (10791)	Kentucky	Kentucky	Kentucky	Kentucky	Kentucky
PIR02308	SRR9125031	Agona	1,4,[5],12:f,g,s:[1,2]:[z27],[z45]	Agona (7205)	Agona	Agona	Agona	Agona	Agona
PIR02309	SRR9125019	Agama	4,12:i:1,6	Agama (10762_D)	Agama	Agama	Agama	Agama	Agama
PIR02310	SRR9125018	Hadar	6,8:z10:e,n,x	Hadar (probability 99.96%) (16037)	Hadar or Istanbul*	Hadar or Istanbul*	Hadar	Hadar	Hadar
PIR02311	SRR9125017	Poona	1,13,22:z:1,6:[z44],[z59]	Poona (14381)	Farmsen or Poona*	Farmsen or Poona*	Poona*	Poona*	Poona*
PIR02312	SRR9125016	Give	3,{10}{15}{15,34}:l,v:1,7:[d],[z77]	Give (14887)	Give	Give	Give	Give	Give
PIR02313	SRR9125015	Heidelberg	1 ,4,[5],12:r:1,2	Heidelberg (15835)	Heidelberg	Heidelberg	Heidelberg	Heidelberg	Heidelberg
PIR02314	SRR9125014	Typhimurium	1,4,[5],12:i:1,2	Typhimurium (10909)	Typhimurium	Typhimurium	Typhimurium	Typhimurium	Typhimurium
PIR02315	SRR9125013	Virchow	6,7,14:r:1,2	Virchow (14885.DF)	Virchow	N/A	Virchow	Virchow	Virchow
PIR02316	SRR9125012	Thompson	6,7,14:k:1,5:[R1…]	Thompson (14415.F)	Thompson	Thompson	Thompson	Thompson	Thompson
PIR02317	SRR9125011	Panama	1,9,12:l,v:1,5:[R1…]	Panama (14909.DE)	Panama or Houston*	Panama or Houston*	Panama or Houston*	Panama or Houston*	Panama or Houston*
PIR02318	SRR9125010	Kentucky	8,20:i:z6	Kentucky (10791)	Kentucky	Kentucky	Kentucky	Kentucky	Kentucky
PIR02319	SRR9125022	Mbandaka	6,7,14:z10:e,n,z15:[z37],[z45]	Mbandaka (11813.CE)	Mbandaka	Mbandaka	Mbandaka	Mbandaka	Mbandaka
PIR02320	SRR9125023	1,4,[5],12:i:-	1,4,[5],12:i:-	1, 4, [5], 12:i:- (2717)	potential monophasic variant of Typhimurium	potential monophasic variant of Typhimurium	potential monophasic variant of Typhimurium	potential monophasic variant of Typhimurium	potential monophasic variant of Typhimurium
PIR02321	SRR9125020	Heidelberg	1 ,4,[5],12:r:1,2	Heidelberg (15835)	Heidelberg	Heidelberg	Heidelberg	Heidelberg	Heidelberg
PIR02322	SRR9125021	Albany	8,20:z4,z24:–:[z45]	Albany (3124)	Albany or Duesseldorf*	Albany or Duesseldorf*	Albany or Duesseldorf*	Albany or Duesseldorf*	Albany or Duesseldorf*
PIR02323	SRR9125026	Bracknell	13,23:b:1,6	Bracknell or Oudwijk (14955)	Oudwijk or Bracknell*	Oudwijk or Bracknell*	Bracknell*	Bracknell*	Bracknell*
PIR02324	SRR9125027	Hadar	6,8:z10:e,n,x	Hadar (probability 99.96%) (16037)	Hadar or Istanbul*	Hadar or Istanbul*	Hadar	Hadar	Hadar
PIR02325	SRR9125024	Infantis	6,7,14:r:1,5:[R1…],[z37],[z45],[z49]	Infantis (14371)	Infantis	Infantis	Infantis	Infantis	Infantis
PIR02326	SRR9125025	Virchow	6,7,14:r:1,2	'Virchow (16037.DF)	Virchow	Virchow	Virchow	Virchow	Virchow
PIR02327	SRR9125028	Dublin	1,9,12[Vi]:g,p:–	Dublin (probability 99.92%) (2488)	Dublin	Dublin	Dublin	Dublin	Dublin
PIR02328	SRR9125029	Senftenberg	1,3,19:g ,[s],t:–:[z27],[z34],[z37],[z43],[z45], [z46],[z82]	Senftenberg (45)	Senftenberg or Dessau*	Senftenberg or Dessau*	Senftenberg or Dessau*	Senftenberg or Dessau*	Senftenberg or Dessau*
PIR02329	SRR9124991	Typhimurium	1,4,[5],12:i:1,2	Typhimurium (10909)	Typhimurium	Typhimurium	Typhimurium	Typhimurium	Typhimurium
PIR02330	SRR9124990	Enteritidis	1,9,12:g,m:–	Enteritidis (2994.DG)	Blegdam	Enteritidis	Enteritidis	Enteritidis	Enteritidis
PIR02331	SRR9124993	Agona	1,4,[5],12:f,g,s:[1,2]:[z27],[z45]	Agona (7205)	Agona	Agona	Agona	Agona	Agona
PIR02332	SRR9124992	Agama	4,12:i:1,6	Agama (10762_D)	Agama	Agama	Agama	Agama	Agama
PIR02333	SRR9124995	Agama	4,12:i:1,6	Agama (10762_D)	Agama	Agama	Agama	Agama	Agama
PIR02334	SRR9124994	Ahmadi	1,3,19:d:1,5	Ahmadi (9954)	Ahmadi	Ahmadi	Ahmadi	Ahmadi	Ahmadi
PIR02335	SRR9124997	Montevideo	6,7,14:g,m,[p],s:[1,2,7]	Montevideo (6702)	Montevideo	Montevideo	Montevideo	Montevideo	Montevideo
PIR02336	SRR9124996	Miami	1,9,12:a:1,5	Miami (14974)	Miami or Sendai or II 9,12:a:1,5*	Miami or Sendai or II 9,12:a:1,5*	Miami or Sendai*	Miami or Sendai*	Miami or Sendai*
PIR02337	SRR9124999	1,4,5,12:i:-	1,4,[5],12:i:-	Typhimurium (10909)	Typhimurium	potential monophasic variant of Typhimurium	Typhimurium	Typhimurium	Typhimurium
PIR02338	SRR9124998	Newport	6,8,20:e,h:1,2:[z67], [z78]	Newport (12367)	Newport*	Newport*	Newport*	Newport*	Newport*
